# Supplementary material for: Physical Properties of Intact Proteins May Predict Allergenicity or Lack Thereof
Source: PLoS One. 2009 Jul 17;4(7):e6273. doi: 10.1371/journal.pone.0006273 (PMC2707619; doi:10.1371/journal.pone.0006273)
Supplement: Data S1 — Data file in MS Excel format (0.06 MB XLS) [file pone.0006273.s001.xls]

## Sheet: Sheet1
Suplementary tables
Sheet 2	Aero Allergen
Sheet 3	Food Allergen
Sheet 4	Non Allergen
Sheet 5	Randomly taken protein

## Sheet: Sheet2
Aero-allergen Protein Name	Total aa Length	Net Charged Residues	Net Charged Residues per aa	pI Value	EP Score
Can f 1	174	-2	-0.0114943	5.95	1.7
Can f 2	180	-13	-0.0722222	4.85	-3.4
Can f 3	608	-15	-0.0246711	5.52	0.4
fel d 1	88	-7	-0.0795455	4.32	-3.9
fel d 2	608	-21	-0.0345395	5.46	0.9
fel d 3	98	-6	-0.0612245	4.69	-1.8
fel d 4	186	-11	-0.0591398	4.94	-4.3
der f 1	321	-7	-0.0218069	5.66	1.9
der f 2	138	-1	-0.00724638	6.39	-1.4
der f 3	259	-5	-0.019305	5.36	2.8		AA
der f 13	131	0	0	6.4	1.5		pI mean	5.74812
der f 15	555	-18	-0.0324324	5.42	-3		pI median	5.32
der f 16	488	-8	-0.0163934	5.88	2.2		pI SEM	1.43268
der p 1	320	-7	-0.021875	5.65	-1.8		pI IQR
der p 2	146	1	0.00684932	7.59	2.1		1Quartile	4.775
der p 3	269	2	0.00743494	8.08	2.3		3 quartile	6.1475
der p 4	496	-4	-0.00806452	6.7	0.2
der p 6	281	-4	-0.0142349	5.56	0.8		net charge mean	-6.325
der p 8	222	-1	-0.0045045	6.32	0.9		net charge median	-6
derp20	356	4	0.011236	8.42	1.6		SEM	9.67415
Bla g 2	352	-10	-0.0284091	5.28	-1.3		1Q	-10
Bla g 4	182	-2	-0.010989	6.38	-1.1		3Q	-2
Bla g 6	151	-30	-0.198675	3.99	-4.6
Per a 6	151	-33	-0.218543	3.87	-4.7		net charge per aa mean	-0.0357543
Alt a 4	433	-12	-0.0277136	5.21	-2.5		median	-0.0258929
Alt a 6	438	-12	-0.0273973	5.19	1.4		SEM	0.0504085
alt a 10	495	-5	-0.010101	5.76	-0.4		1Q	-0.0603061
Cla h 6	440	-11	-0.025	5.25	0.7		3Q	-0.00826953
Cla h 10	496	-5	-0.0100806	5.99	-1
Pen ch 31	557	-35	-0.0628366	4.78	-4.2		EP
Asp f 1	176	7	0.0397727	9.23	1.2		mean	-0.5425
Asp f 6	221	0	0	7.29	-0.4		median	-1
Asp f 10	395	-8	-0.0202532	4.85	-1		SEM	1.99377
Asp f 11	178	3	0.0168539	8.87	1.7		1Q	-1.8
Asp f 12	441	-15	-0.0340136	5.21	-0.7		3Q	1.125
Asp f 22	438	-10	-0.0228311	5.39	1.2
Asp f 23	392	42	0.107143	10.19	3.4
Jun a 1	367	-6	-0.0163488	6.09	-1.1
Jun a 2	225	-4	-0.0177778	4.88	0.6
Jun a 3	165	-21	-0.127273	4.28	-2.4
Cyn d 1	244	5	0.0204918	8.69	1.6
Cyn d 7	82	-9	-0.109756	4.24	-1.3
Cyn d 12	135	-7	-0.0518519	4.89	-2.1
group II	122	-8	-0.0655738	4.74	-2.6
cyn d 15	112	-3	-0.0267857	5.73	-1.3
Phl p 1	263	1	0.00380228	7.53	-1
Phl p 2	122	-9	-0.0737705	4.64	-1.3
Phl p 7	78	-8	-0.102564	4.19	-2
Phl p 12	131	-7	-0.0534351	5.07	-2
Lol p 1	263	-5	-0.0190114	5.52	-0.6
Lol p 11	88	-4	-0.0454545	4.97	-1.3
Che a 2	132	-6	-0.0454545	5.02	-1.7
Che a 3	86	-7	-0.0813953	4.43	-1.7
Jug n 1	161	1	0.00621118	7.71	-0.7
Jug n 2	481	-4	-0.00831601	6.39	1.5
Ole e 2	386	-8	-0.0207254	5.06	-1
Ole e 3	84	-8	-0.0952381	4.49	-1.9
Ole e 8	171	-16	-0.0935673	4.51	-4.5
Ole e 6	123	-1	-0.00813008	5.57	1.3
Ole e 10	50	-3	-0.06	4.96	-1.3
Art v 4	133	-6	-0.0451128	4.74	-0.6
Amb a 6	118	6	0.0508475	8.93	5
Amb a 8	132	-6	-0.0454545	4.79	-1.3
Amb a 9	82	-12	-0.146341	4.17	-1.2
Amb a 10	159	-20	-0.125786	4.25	1.1
Bet v 1	159	-5	-0.0314465	5.39	-1.1
Bet v 2	133	-6	-0.0451128	5.02	-1.8
Bet v 3	205	-16	-0.0780488	4.6	-0.9
Bet v 4	85	-6	-0.0705882	4.76	-2.1
Bet v 6	300	1	0.00333333	7.82	-0.7
Bet v 7	173	3	0.017341	8.68	2.3
Gal d 1	210	-11	-0.052381	4.75	1.1
Gal d 2	385	-12	-0.0311688	5.19	1.3
Gal d 4	147	9	0.0612245	9.36	2.6
cup a 1	346	-7	-0.0202312	5.93	0.5
Dac g 2	36	-3	-0.0833333	4.6	-2.6
group 5 allergen	290	-1	-0.00344828	5.98	-0.3
Hel a 2	133	-5	-0.037594	4.94	-1.2
Hol l 1	265	-4	-0.0150943	5.82	-1.6
Pollen allergen (Group II)	122	-9	-0.0737705	4.64	-2.5

## Sheet: Sheet3
Food Allergen Protein Name	Total aa Length	Net Charged Residues	Net Charged Residues per aa	pI Value	EP Score
Ana o 3	138	-1	-0.00724638	5.68	1.1
Ana o 2	457	-5	-0.0109409	6.18	3.2
Ana o 1	538	-13	-0.0241636	5.65	-1.2
ara h 2	172	-2	-0.0116279	5.96	2
ara h1	614	-4	-0.00651466	6.43	-1	pI mean	5.8448
Ara h 3	510	-14	-0.027451	5.41	-0.9	pI median	5.665
Ara h 8	157	-6	-0.0382166	5.03	-1.5	pI SEM	1.21485
Ara h Agglutinin	273	-4	-0.014652	5.39	-0.6	pI IQR
ber e 1	146	-2	-0.0136986	5.96	2	1Quartile	4.97
ber e 2	459	-3	-0.00653595	6.29	1.5	3 quartile	6.16
bra o 3	120	11	0.0916667	9.49	2
Gly m Bd60K	605	-25	-0.0413223	5.07	-1.4	net charge mean	-5.9
Gly m Glycinin G1	495	-6	-0.0121212	5.89	1.2	net charge median	-5
Gly m Glycinin G2	485	-7	-0.014433	5.89	1.6	SEM	7.86688
Gly m Glycinin G4	562	-21	-0.0373665	5.29	-1.3	1Q	-8
Gly m 3	131	-5	-0.0381679	5.21	-0.3	3Q	-2.25
Gly m Bd28K	473	-10	-0.0211416	5.73	-2.6
Len c 1	418	-10	-0.0239234	5.35	-0.9	net charge per aa mean	-0.021836
Lyc e 1	133	-6	-0.0451128	5.04	-0.9	median	-0.0213933
Ses i 1	153	3	0.0196078	8.47	-1.5	SEM	0.0327508
Ses i 2	148	-2	-0.0135135	6.1	1.9	1Q	-0.0408232
Jug n 2	481	-4	-0.00831601	6.39	-1.3	3Q	-0.0109938
Jug n 1	161	1	0.00621118	7.71	-3
Cor a 8	115	10	0.0869565	9.36	2.1	EP
Act d 2	225	4	0.0177778	8.29	2.3	mean	-0.45
Api g 1	154	-9	-0.0584416	4.63	-2.7	median	-1.05
Api g 4	133	-8	-0.0601504	4.79	-1.2	SEM	1.54909
cha f 1	264	-20	-0.0757576	4.76	-0.5	1Q	-1.5
Hom a 1	284	-23	-0.0809859	4.76	-1.5	3Q	1.175
Bos d 5	178	-7	-0.0393258	4.93	-1.3
Bos d 4	142	-7	-0.0492958	4.92	-0.9
Bos d Lactoferrin	708	16	0.0225989	8.69	1.9
Hom g AK	356	-5	-0.0140449	6.05	1.2
Asp o 21	499	-24	-0.0480962	4.48	-1.4
Lit v 2	357	-3	-0.00840336	6.33	1.5
Sal s 1	109	-5	-0.0458716	4.95	-2.7
Allergen Ory s 1	267	-1	-0.00374532	6.34	-1.6
Dau c 1	154	-9	-0.0584416	4.63	-1.5
Mal d 1	159	-5	-0.0314465	5.68	-1.5
Mal d 4	131	-5	-0.0381679	5.41	-1.2
Pru ar 1	160	-8	-0.05	4.87	-1.5
Sal s 1	108	-8	-0.0740741	4.41	-0.4
Fag e 1	538	-6	-0.0111524	6	-0.7
Phl p 5	231	-5	-0.021645	5.06	-1.3
BW10KD allergen protein	133	-2	-0.0150376	5.96	-1.5
Eur m 1	321	-4	-0.0124611	6.07	-1.1
Act c 1	380	-11	-0.0289474	4.92	-0.7
Api g 2	159	-8	-0.0503145	4.62	-1.5
Car b 1	160	-2	-0.0125	6.22	-1.4
Root allergen Protein	157	-5	-0.0318471	5.5	-1.5

## Sheet: Sheet4
Non Allergen Proteins	Total aa Length	Net Charged Residues	Net Charged Residues per aa	pI Value	EP Score
A-like cyclin	341	1	0.00293255	7.67	2.2
ABA-responsive protein ABR17	157	-6	-0.0382166	5.07	-2.5
adenylate kinase	231	1	0.004329	7.75	1.2
Aequorin	196	-12	-0.0612245	4.82	-3.8
ADP-riibosylation factor-GTPase-activating	395	9	0.0227848	9.1	-0.5
Apocytochrome f	320	3	0.009375	8.65	1.3		pI mean	7.60562
Alanine racemase	356	-2	-0.00561798	6.46	1.9		pI median	7.765
Auxin binding protei ABP19a	209	1	0.00478469	7.78	-2.3		pI SEM	1.56484
actin	375	-12	-0.032	5.31	-4.2		1Quartile	6.5525
Ananain	345	5	0.0144928	8.62	1		3 quartile	8.83
Pancreatic trypsin inhibitor	100	7	0.07	9.16	2.4
Aspartate crbamoyltransferase	347	-7	-0.0201729	6.84	1.9		net charge mean	3.1
Aspartate aminotransferase	407	1	0.002457	7.75	2.7		net charge median	1
Beta-1,3-endoglucanase	350	6	0.0171429	9.19	3.1		SEM	20.6401
3-beta-HSDI	373	1	0.00268097	7.62	3		1Q	-2
calponin	297	7	0.023569	9.14	3.7		3Q	5
cathepsin c	463	-3	-0.00647948	6.53	1.8
cathepsin H	333	4	0.012012	8.38	0.6		net charge per aa mean	0.00532056
CD8	236	13	0.0550847	9.64	2.1		median	0.00481953
chymopapain	352	4	0.0113636	8.39	4.7		SEM	0.0328696
cofilin	166	2	0.0120482	8.22	1.7		1Q	-0.00583335
CDPK-related protein kinase	602	8	0.013289	8.81	-3.5		3Q	0.0164808
Chorismate synthase	361	-4	-0.0110803	6.22	3.2
cystatin C	146	4	0.0273973	9	2.4		EP mean	0.94125
cysteine proteinase	308	1	0.00324675	7.62	4.9		median	1.75
Cysteine proteinase COT44	328	2	0.00609756	8.05	4.9		SEM	2.53126
cysteine proteinase RD 19a	368	-1	-0.00271739	6.75	4.9		1Q	-1.425
Cysteine-rich secretory protein 2	243	-2	-0.00823045	6.09	3.1		3Q	2.7
doublecortin	402	12	0.0298507	9.24	-1.5
D-tyrosyl-tRNA	145	-1	-0.00689655	6.27	-1.4
endostatin	172	4	0.0232558	9.13	1.4
Ervatamin-B	215	5	0.0232558	8.86	3.9
Ervatamin-C	208	6	0.0288462	8.82	3.4
FABPL_ANOPU	741	0	0	7.38	3.6
Fatty acid-binding protein	320	3	0.009375	8.62	1.5
Fasciclin-1	862	-2	-0.00232019	6.96	1.1
Ferritin	175	-7	-0.04	5.51	-1.6
Fascin	493	-1	-0.0020284	6.84	1.7
Fructose-bisphosphate aldolase	394	0	0	6.85	4.1
frataxin	210	3	0.0142857	8.8	-1.8
Geminin	206	-13	-0.0631068	4.61	0.8
Glutaredoxin	108	2	0.0185185	8.49	2.4
Glutamine synthetase	373	-3	-0.0080429	6.64	0.8
GTP-binding protein SAR2	193	-1	-0.00518135	6.43	-4.6
Gamma D crystallin	174	0	0	7.04	1.7
histone	129	14	0.108527	10.58	2.8
interferon Tau	195	-8	-0.0410256	4.87	2
Isovaleryl-CoA dehydrogenase 1	412	2	0.00485437	7.94	2.6
14KDa proline-rich protein DC2.15	137	5	0.0364964	8.76	-2.1
LEC 14 B homolog	475	0	0	7.3	-2.6
miraculin	220	1	0.00454545	7.53	0.7
Monellin	459	3	0.00653595	9.46	1.9
mabinlin	104	16	0.153846	11.34	1.7
macrodontain	213	0	0	6.99	-1.3
mexicain	214	8	0.0373832	9.05	2.5
Non symbiotic hemoglobin	161	2	0.0124224	8.59	3
Nebulin	6909	170	0.0246056	9.1	-3
osteocalcin	97	1	0.0103093	7.74	2.2
Oryzain alpha chain	458	-13	-0.0283843	5.14	-1.3
papaya proteinase	348	0	0	6.98	4.6
Pathogenesis-related protein A	155	-7	-0.0451613	4.72	-1.5
profilin	140	0	0	6.81	2.2
putative beta-D xylosidase	461	8	0.0173536	9.14	2.2
Serine/threonine-protein kinase Doa	832	12	0.0144231	8.86	-3.1
superoxide dismutase	228	2	0.00877193	8.62	3.3
Protein self-pruning	175	3	0.0171429	8.72	-1.9
Protein hfq	86	1	0.0116279	8.05	4.8
podocin	383	6	0.0156658	9.31	-0.8
Protein Ycf2	2131	28	0.0131394	8.9	-3.1
Protein LlR18B	156	-6	-0.0384615	5.35	-1.4
Regulatory protein ada	353	23	0.0651558	9.9	2.7
ribonuclease	154	-10	-0.0649351	4.41	-1.5
Serine-repeat antigen protein	989	-35	-0.0353893	5.18	1.8
Thaumatin-like protein 1	246	4	0.0162602	8.29	2.6
Tubulointerstitial nephritis antigen-like	466	-6	-0.0128755	6.31	-3
Thymopoietin	168	1	0.00595238	7.87	2.8
Tropomodulin	345	-13	-0.0376812	4.97	1.9
Thioredoxin F-type	190	6	0.0315789	9.17	-3.3
Zingipain-2	221	-8	-0.0361991	4.82	-2.5
Ubiquitin	76	0	0	6.56	2

## Sheet: Sheet5
Randomly Selected Proteins	Total aa Length	Net Charged Residues	Net Charged Residues per aa	pI Value	EP Score
Amylase	511	-3	-0.00587084	6.47	1.7
Ataxin	816	4	0.00490196	8.49	-3.3
Uroporphyrinogen decarboxylase	354	-12	-0.0338983	5.8	-4.2
Adenylate kinase	194	3	0.0154639	8.73	1.8
Alpha lactalbumin	142	-6	-0.0422535	4.83	-2.6		pI mean	6.74237
Avidin	152	6	0.0394737	9.69	2.4		pI median	6.13
Barstar	157	5	0.0318471	9.3	3.2		pI SEM	1.76623
Brazzein	54	0	0	6.71	0.8		1Quartile	5.3725
Bernase	157	5	0.0318471	9.3	2		3 quartile	8.2275
Beta lectoglobulin	180	-4	-0.0222222	5.44	-3.3
calbindin	271	-11	-0.0405904	5.06	-4.9		net charge mean	-3.7625
Caldesmon	793	-15	-0.0189155	5.63	-3.2		net charge median	-3
Calmodulin	149	-24	-0.161074	4.09	-4.7		SEM	24.2379
1-aminocyclopropane-1-carboxylate synthase	473	-3	-0.00634249	6.58	1.8		1Q	-11.25
Chaperonin	584	-19	-0.0325342	4.85	-4		3Q	3
Cadherin	135	-8	-0.0592593	4.73	-4.1
Destrin	165	2	0.0121212	8.14	1.7		net charge per aa mean	-0.00916034
Cortactin	550	-23	-0.0418182	5.24	-3.2		median	-0.0118545
Putative uncharacterized protein ORF C29	175	4	0.0228571	9.49	2.5		SEM	0.0473355
cytochrome C	105	9	0.0857143	9.59	2.5		1Q	-0.0338983
Cucumber Stellacyanin	137	-5	-0.0364964	5.32	0.9		3Q	0.0128223
Dystrophin	3685	-88	-0.0238806	5.65	1.8
Dclk1 protein	363	12	0.0330579	9.66	-1.5		EP
Collagen alpha 1(XVIII) chain	156	4	0.025641	9.5	1.4		mean	0.175
Licodione synthase	523	-1	-0.00191205	6.72	1.7		median	1.25
gonadotropin subunit beta-1	137	-7	-0.0510949	5.64	-1.6		SEM	2.30813
Fibrin	866	-17	-0.0196305	5.7	2		1Q	-1.6
Frataxin	201	3	0.0149254	8.8	-1.8		3Q	1.9
Ras-related protein Rab 7	207	-13	-0.0628019	5.08	0.8
Glucagon	180	-3	-0.0166667	5.85	0.9
Somatotropin	210	-3	-0.0142857	6.58	0.8
Chalcone synthase 1	389	0	0	6.72	1.7
Hemocyanin	413	-28	-0.0677966	5.17	-0.8
Hemoglobin	105	-3	-0.0285714	5.9	1.2
14-3-3- like protein GF14-A	264	-14	-0.0530303	4.82	-3.8
Hexokinase	917	-7	-0.00763359	6.36	1.4
Histone H2A-IV	129	14	0.108527	10.58	2.8
Hemagglutinin	550	-6	-0.0109091	6.05	-1.9
Guanylyl cyclase	163	-8	-0.0490798	4.7	2
Kinesin	239	-6	-0.0251046	5.87	-0.5
Lactoferin	708	16	0.0225989	8.69	1.5
Lectin	157	0	0	6.54	1.3
Lysozyme	148	9	0.0608108	9.38	2.1
Lipid transfer protein 1 LTP1	117	4	0.034188	8.7	2.1
Sweet protein mabinlin-1	104	16	0.153846	11.34	1.7
Putative miraculin-like protein	232	1	0.00431034	8.1	0.7
Monellin chain A	45	3	0.0666667	9.46	1.9
Myoglobin	154	0	0	7.14	2
Macroglobulin	1474	-23	-0.0156038	6	-1.5
Nebulin	6669	170	0.0254911	9.1	-3
Neuregulin 1	296	-12	-0.0405405	4.72	1.4
Nephrin	1256	-31	-0.0246815	5.39	-3.4
Osteonectin	303	-27	-0.0891089	4.73	-1.3
Gamma-carboxyglutamic acid-containing protein	97	1	0.0103093	7.74	-4.6
Elicitin	118	-4	-0.0338983	4.86	-2
Pancreatic trypsin inhibitor	100	7	0.07	9.16	2.4
Phosphofructokinase	320	-8	-0.025	5.47	1.5
Phycoerythrin	164	0	0	6.73	1.7
Pilin	168	0	0	6.57	1
Prothrombin	625	-8	-0.0128	5.97	1.9
Nephrosis 2	383	6	0.0156658	8.95	-0.8
Reelin	747	-20	-0.0267738	5.27	3.1
Rhodopsin	349	-2	-0.00573066	6.21	-0.7
Serum albumin	609	-11	-0.0180624	5.92	0.5
SRC-like-adapter Protein	281	13	0.0462633	8.14	2.1
Thioredoxin	105	-4	-0.0380952	4.95	-1.8
Thymidylate synthase	264	-9	-0.0340909	5.62	1.8
Thymopoietin	168	1	0.00595238	7.87	2.8
Transferrin	698	-2	-0.00286533	6.81	1.6
Transgelin	200	7	0.035	8.9	3.7
Troponin C	160	-28	-0.175	4.08	-1.2
Trypsin	224	1	0.00446429	7.64	1.8
Tubulin	444	-25	-0.0563063	4.78	-1.6
Chaleone Synthase	232	-13	-0.0560345	4.88	1.9
Ubiquitin	76	0	0	6.56	2
Urease	838	-15	-0.0178998	5.92	-1
Vibronectin	478	-10	-0.0209205	5.55	1.8
Vimentin	466	-19	-0.0407725	5.06	-1
Villin1	827	-11	-0.0133011	5.99	3.3
Green fluorescent protein	238	-8	-0.0336134	5.67	-2.1
